# Supplementary material for: Identification of Novel Biomarkers in Seasonal Allergic Rhinitis by Combining Proteomic, Multivariate and Pathway Analysis
Source: PLoS One. 2011 Aug 24;6(8):e23563. doi: 10.1371/journal.pone.0023563 (PMC3160968; doi:10.1371/journal.pone.0023563)
Supplement: Table S1 — Characteristics of HR and LR. (XLS) [file pone.0023563.s002.xls]

## Sheet: Table S1
Table S1. Characteristics of HR and LR
ID	Gender	Age	Symptoms scores		Allergy tests
			Pre	Post	Blood test	Skin prick test
HR1	F	25	28	4	+	+
HR2	F	18	22	6	+	+
HR3	M	22	17	5	+	+
HR4	M	29	16	4	-	+
HR5	F	46	22	6	-	+
HR6	M	18	15	4	+	+
HR7	F	26	25	9	-	+
HR8	F	44	16	3	-	+
HR9	M	35	20	4	+	-
HR10	F	47	27	9	+	+
LR1	M	19	14	21	-	+
LR2	F	18	20	22	-	+
LR3	M	47	8	13	+	+
LR4	M	18	15	15	-	+
LR5	F	22	6	15	-	+
LR6	F	18	13	11	-	+
LR7	F	38	21	24	+	-
LR8	F	40	20	19	-	+
LR9	F	18	7	15	-	+
LR10	F	35	21	29	+	-
HR, high responders; LR, low responders; F, female; M, male; +, positive; -, negative.
