# Supplementary material for: Identification of Novel Biomarkers in Seasonal Allergic Rhinitis by Combining Proteomic, Multivariate and Pathway Analysis
Source: PLoS One. 2011 Aug 24;6(8):e23563. doi: 10.1371/journal.pone.0023563 (PMC3160968; doi:10.1371/journal.pone.0023563)
Supplement: Table S2 — The top 40 proteins that correlated to the discrimination between HR and LR. (XLS) [file pone.0023563.s003.xls]

## Sheet: Table S2
Table S2. The top 40 proteins that correlated to the discrimination between HR and LR
Protein ID	Protein symbol	Protein name	Location	FC	p[1]
P07339	CTSD	cathepsin D	Cytoplasm	-1.6	-0.17
P01833	PIGR	polymeric immunoglobulin receptor	Plasma Membrane	-1.3	-0.17
P12273	PIP	prolactin-induced protein	Extracellular Space	-1.26	-0.17
P01034	CST3	cystatin C	Extracellular Space	-1.16	-0.16
Q9NP55	PLUNC	palate, lung and nasal epithelium associated	Extracellular Space	-1.31	-0.15
P61626	LYZ	Lysozyme	Extracellular Space	-1.2	-0.15
P29508	SERPINB3	serpin peptidase inhibitor, clade B (ovalbumin), member 3	Extracellular Space	-1.63	-0.14
P20061	TCN1	transcobalamin I (vitamin B12 binding protein, R binder family)	Cytoplasm	-1.24	-0.14
P01591	IGJ	immunoglobulin J polypeptide, linker protein for immunoglobulin alpha and mu polypeptides	Extracellular Space	-1.5	-0.13
O95969	SCGB1D2	secretoglobin, family 1D, member 2	Extracellular Space	-2.05	-0.12
P80303	NUCB2	nucleobindin 2	Nucleus	-1.52	-0.12
Q9UGM3	DMBT1	deleted in malignant brain tumors 1	Plasma Membrane	-1.12	-0.12
P05155	SERPING1	serpin peptidase inhibitor, clade G (C1 inhibitor), member 1	Extracellular Space	1.7	0.11
P02749	APOH	apolipoprotein H (beta-2-glycoprotein I)	Extracellular Space	1.76	0.12
P00450	CP	ceruloplasmin (ferroxidase)	Extracellular Space	1.04	0.13
P01857	IGHG1	immunoglobulin heavy constant gamma 1 (G1m marker)	Extracellular Space	1.18	0.13
P02751	FN1	fibronectin 1	Plasma Membrane	1.32	0.13
P01031	C5	complement component 5	Extracellular Space	1.33	0.13
P08603	CFH	complement factor H	Extracellular Space	1.35	0.13
P02790	HPX	Hemopexin	Extracellular Space	1.14	0.14
P02647	APOA1	apolipoprotein A-I	Extracellular Space	1.2	0.14
P43652	AFM	Afamin	Extracellular Space	1.22	0.14
P01009	SERPINA1	serpin peptidase inhibitor, clade A (alpha-1 antiproteinase, antitrypsin), member 1	Extracellular Space	1.23	0.14
P01008	SERPINC1	serpin peptidase inhibitor, clade C (antithrombin), member 1	Extracellular Space	1.44	0.14
P06727	APOA4	apolipoprotein A-IV	Extracellular Space	1.55	0.14
P19823	ITIH2	inter-alpha (globulin) inhibitor H2	Extracellular Space	1.61	0.14
P19652	ORM2	orosomucoid 2	Extracellular Space	2.8	0.14
P19827	ITIH1	inter-alpha (globulin) inhibitor H1	Extracellular Space	1.19	0.15
P02774	GC	group-specific component (vitamin D binding protein)	Extracellular Space	1.37	0.15
P04114	APOB	apolipoprotein B (including Ag(x) antigen)	Extracellular Space	1.43	0.15
P0C0L5	C4A/C4B	complement component 4B (Chido blood group)	Extracellular Space	1.29	0.16
P02671	FGA	fibrinogen alpha chain	Extracellular Space	1.55	0.16
P01859	IGHG2	immunoglobulin heavy constant gamma 2 (G2m marker)	Plasma Membrane	1.59	0.16
P01024	C3	complement component 3	Extracellular Space	1.26	0.17
P02787	TF	Transferrin	Extracellular Space	1.31	0.17
Q14624	ITIH4	inter-alpha (globulin) inhibitor H4 (plasma Kallikrein-sensitive glycoprotein)	Extracellular Space	1.33	0.17
P01023	A2M	alpha-2-macroglobulin	Extracellular Space	1.36	0.17
P04196	HRG	histidine-rich glycoprotein	Extracellular Space	1.74	0.17
P02768	ALB	Albumin	Extracellular Space	1.36	0.18
P02763	ORM1	orosomucoid 1	Extracellular Space	1.57	0.18
HR, high responders; LR, low responders; FC, the high responders/the low responders; p[1], the loading of the X variables.
